# Supplementary material for: A phase transformable ultrastable titanium-carboxylate framework for photoconduction
Source: Nat Commun. 2018 Apr 25;9:1660. doi: 10.1038/s41467-018-04034-w (PMC5916937; doi:10.1038/s41467-018-04034-w)
Supplement: Supplementary file 4 — Supplementary Data 1 [file 41467_2018_4034_MOESM4_ESM.txt]

MIL-177-LT CIF file
data_MIL-177-LT

#=============================================================================
# POWDER SPECIMEN AND CRYSTAL DATA

_chemical_formula_moiety          
 '(Ti4+)4, (C17O8H8 4-) (O-2)5 (CO2H 1-)2 (H2O)2.07' 
_chemical_formula_sum 
 'C19  H14.14 O19.07 Ti4' 
_chemical_formula_weight          738.95
_exptl_powder_colour             white


_chemical_name_mineral ?MIL-177-LT?
_cell_length_a 22.5943(4)
_cell_length_b 22.5943(4)
_cell_length_c 12.3060(3)
_cell_angle_alpha 90
_cell_angle_beta 90
_cell_angle_gamma 120
_cell_volume 5440.6(2)
_cell_formula_units_Z                6
_diffrn_ambient_temperature        293
_cell_measurement_temperature	   293
_pd_spec_mounting                         'glass capillary'
_pd_spec_mount_mode                       'transmission'
_pd_spec_shape                            'cylinder'


#=============================================================================
 
#  EXPERIMENTAL DATA
 
_diffrn_source                    'Sealed tube'
_diffrn_radiation_type            'CuKa1' 

_diffrn_radiation_monochromator      'Ge(111)'

 
#  The following four items give details of the measured (not processed)
#  powder pattern.  Angles are in degrees.
 
#_pd_meas_number_of_points         7713
_pd_meas_2theta_range_min         2.000
_pd_meas_2theta_range_max        79.995
_pd_meas_2theta_range_inc      0.010114

#=============================================================================
 
 
#  REFINEMENT DATA
 

# Use the next field to give any special details about the fitting of the
# powder pattern.
 

# The next three items are given as text.
 
_pd_proc_ls_profile_function      'Modified Thompson-Cox-Hastings pseudo-Voigt function'
_pd_proc_ls_background_function   'Chebychev polynomial and two additional peaks'


 
#  The following profile R-factors are NOT CORRECTED for background
#  The sum is extended to all non-excluded points.
#  These are the current CIF standard
 
_pd_proc_ls_prof_R_factor                0.023
_pd_proc_ls_prof_wR_factor               0.035
 
#  Items related to LS refinement
 
_refine_ls_R_I_factor                    0.010
_refine_ls_goodness_of_fit_all		  5.56
_refine_ls_number_reflns                   716
_refine_ls_number_structural_parameters     33
_refine_ls_number_profile_parameters        20
_refine_ls_number_restraints               '14'
 
# The following four items apply to angular dispersive measurements.
# 2theta minimum, maximum and increment (in degrees) are for the 
# intensities used in the refinement.
 
_pd_proc_2theta_range_min                3.000
_pd_proc_2theta_range_max               79.995
_pd_proc_2theta_range_inc             0.010114
_diffrn_radiation_wavelength            1.5406
 
_computing_structure_solution        'SIR97 and TOPAS'
_computing_structure_refinement      'TOPAS'
_computing_molecular_graphics        'DIAMOND'

#=============================================================================

_symmetry_space_group_name_H-M P6/mmm
loop_
	_symmetry_equiv_pos_as_xyz
	 'x, y, z '
	 '-x, -x+y, z '
	 '-x, -y, -z '
	 '-x, -y, z '
	 '-x+y, -x, -z '
	 '-x+y, -x, z '
	 '-x+y, y, -z '
	 '-x+y, y, z '
	 '-y, -x, -z '
	 '-y, -x, z '
	 '-y, x-y, -z '
	 '-y, x-y, z '
	 'y, -x+y, -z '
	 'y, -x+y, z '
	 'y, x, -z '
	 'y, x, z '
	 'x-y, -y, -z '
	 'x-y, -y, z '
	 'x-y, x, -z '
	 'x-y, x, z '
	 'x, y, -z '
	 '-x, -x+y, -z '
	 'x, x-y, -z '
	 'x, x-y, z '
loop_
_atom_site_label
_atom_site_type_symbol
_atom_site_symmetry_multiplicity
_atom_site_fract_x
_atom_site_fract_y
_atom_site_fract_z
_atom_site_occupancy
_atom_site_B_iso_or_equiv
Ti1 Ti  12 0.5613(2) 0.28067(12) 0.2500(5) 1 0.79(9)
Ti2 Ti  12 0.5205(3) 0.1947(3) 0 1 0.79(9)
O1 O  24 0.4973(8) 0.1289(4) 0.8786(11) 1 0.79(9)
O2 O  24 0.4887(8) 0.1839(5) 0.7372(10) 1 0.79(9)
O3 O   6 0.7616(10) 0.3808(5) 0 1 0.79(9)
O4 O  12 0.5278(7) 0.2639(3) 0.0990(12) 1 0.79(9)
O5 O  12 0.5705(8) 0.2852(4) 0.5932(13) 1 0.79(9)
O6 O  12 0.6270(3) 0.2540(6) 0.2404(14) 1 0.79(9)
O7 O  12 0.4228(7) 0.1560(8) 0 1 0.79(9)
C1 C   6 0.2934(4) 0 0.5 1 0.79(9)
C2 C  12 0.3317(4) 0 0.5995(5) 1 0.79(9)
C3 C  24 0.3807(5) 0.0622(2) 0.6461(5) 1 0.79(9)
C4 C  24 0.4166(6) 0.0622(2) 0.7394(8) 1 0.79(9)
C5 C  12 0.4034(6) 0 0.7860(9) 1 0.79(9)
C6 C  24 0.4689(7) 0.1285(4) 0.7891(10) 1 0.79(9)
C10 C   6 0.3935(18) 0.1968(9) 0 1 0.79(9)
C11 C  12 0.559(2) 0.313(2) 0.5 0.5 0.79(9)
Ow1 O   6 0.5591(10) 0.4409(10) 0.5 0.60(2) 4
Ow2 O   6 0.5 0.5 0.582(5) 0.318(18) 4
Ow3 O   6 0.146(2) 0 0 0.346(16) 4
Ow4 O  12 0.277(2) 0.2056(17) 0 0.400(11) 4
H1 H  12 0.25101 -0.04094 0.5 1 4
H3 H  24 0.3899(5) 0.1055(2) 0.6136(5) 1 4
H5 H  12 0.4284(6) 0 0.8510(9) 1 4
