# Supplementary material for: A phase transformable ultrastable titanium-carboxylate framework for photoconduction
Source: Nat Commun. 2018 Apr 25;9:1660. doi: 10.1038/s41467-018-04034-w (PMC5916937; doi:10.1038/s41467-018-04034-w)
Supplement: Supplementary file 5 — Supplementary Data 2 [file 41467_2018_4034_MOESM5_ESM.txt]

MIL-177-HT CIF file
data_MIL-177-HT

#=============================================================================
# POWDER SPECIMEN AND CRYSTAL DATA

_chemical_formula_moiety          
 '(Ti4+)4, (C17O8H8 4-) (O-2)6' 
_chemical_formula_sum 
 'C17  H8 O14 Ti4' 
_chemical_formula_weight          627.76
_exptl_powder_colour             dark-yellow


_chemical_name_mineral ?MIL-177-HT?
_cell_length_a  21.81560(19)
_cell_length_b  21.81560(19)
_cell_length_c  11.985394(89)
_cell_angle_alpha 90
_cell_angle_beta  90
_cell_angle_gamma 120
_cell_volume 4939.889(93)
_cell_formula_units_Z                6
_diffrn_ambient_temperature        293
_cell_measurement_temperature	   293
_pd_spec_mounting                         'glass capillary'
_pd_spec_mount_mode                       'transmission'
_pd_spec_shape                            'cylinder'


#=============================================================================
 
#  EXPERIMENTAL DATA
 
_diffrn_source                    'Synchrotron'
_diffrn_radiation_type            'X-ray synchrotron' 

_diffrn_radiation_monochromator      'Si(111) double monochromator'

 
#  The following four items give details of the measured (not processed)
#  powder pattern.  Angles are in degrees.
 
#_pd_meas_number_of_points        25000
_pd_meas_2theta_range_min         0.000
_pd_meas_2theta_range_max        49.998
_pd_meas_2theta_range_inc         0.002
 
#=============================================================================
 
 
#  REFINEMENT DATA
 

# Use the next field to give any special details about the fitting of the
# powder pattern.
 

# The next three items are given as text.
 
_pd_proc_ls_profile_function      'spherical harmonics_hkl'
_pd_proc_ls_background_function   'Chebychev polynomial and two additional peak'


 
#  The following profile R-factors are NOT CORRECTED for background
#  The sum is extended to all non-excluded points.
#  These are the current CIF standard
 
_pd_proc_ls_prof_R_factor                0.066
_pd_proc_ls_prof_wR_factor               0.080
 
#  Items related to LS refinement
 
_refine_ls_R_I_factor                    0.013
_refine_ls_goodness_of_fit_all		  1.37
_refine_ls_number_reflns                  2115
_refine_ls_number_structural_parameters     34
_refine_ls_number_profile_parameters        38
_refine_ls_number_restraints                '6'
 
# The following four items apply to angular dispersive measurements.
# 2theta minimum, maximum and increment (in degrees) are for the 
# intensities used in the refinement.
 
_pd_proc_2theta_range_min                1.700
_pd_proc_2theta_range_max               49.998
_pd_proc_2theta_range_inc                0.002
_diffrn_radiation_wavelength           0.66973
 
_computing_structure_solution        'TOPAS'
_computing_structure_refinement      'TOPAS'
_computing_molecular_graphics        'DIAMOND'

#=============================================================================	

_symmetry_space_group_name_H-M P6/MMM
loop_
_symmetry_equiv_pos_as_xyz
	'-x, -x+y, -z'
	'-x, -x+y, z'
	'-x, -y, -z'
	'-x, -y, z'
	'-x+y, -x, -z'
	'-x+y, -x, z'
	'-x+y, y, -z'
	'-x+y, y, z'
	'-y, -x, -z'
	'-y, -x, z'
	'-y, x-y, -z'
	'-y, x-y, z'
	'y, -x+y, -z'
	'y, -x+y, z'
	'y, x, -z'
	'y, x, z'
	'x-y, -y, -z'
	'x-y, -y, z'
	'x-y, x, -z'
	'x-y, x, z'
	'x, y, -z'
	'x, y, z'
	'x, x-y, -z'
	'x, x-y, z'
loop_
_atom_site_label
_atom_site_type_symbol
_atom_site_symmetry_multiplicity
_atom_site_fract_x
_atom_site_fract_y
_atom_site_fract_z
_atom_site_occupancy
_atom_site_B_iso_or_equiv
Ti1 Ti  12 0.56120(15) 0.280600(74) 0.15033(20) 1 1.319(30)
Ti2 Ti  12 0.612853(73) 0.22571(15) 0.64875(22) 1 1.319(30)
O1 O  24 0.70121(27) 0.51952(27) 0.17621(43) 1 1.156(68)
O2 O  24 0.62840(27) 0.48754(30) 0.32313(42) 1 1.156(68)
O3 O  12 0.57767(37) 0.28883(19) 0.33614(59) 1 1.156(68)
O4 O  12 0.62203(20) 0.24406(39) 0.82586(56) 1 1.156(68)
O5 O   6 0.56026(55) 0.28013(28) 0 1 1.156(68)
O6 O   6 0.60815(28) 0.21629(55) 0.5 1 1.156(68)
C1 C   6 0.74003(41) 0.74003(41) 0 1 1.26(11)
H1 H  12 0.79561 0.74856 0 1 4
C2 C  12 0.69764(34) 0.69764(34) 0.10170(60) 1 1.26(11)
C3 C  24 0.70131(28) 0.63863(25) 0.13618(52) 1 1.26(11)
H3 H  24 0.74856 0.63467 0.10834 1 4
C4 C  24 0.65771(22) 0.59344(22) 0.22336(57) 1 1.26(11)
C5 C  12 0.60190(37) 0.60190(37) 0.26126(70) 1 1.26(11)
H5 H  12 0.56509 0.56509 0.31657 1 4
C6 C  24 0.66439(36) 0.52962(28) 0.25069(75) 1 1.26(11)
